# Supplementary material for: Recovery of IR700 Fluorescence After Near-Infrared Photoimmunotherapy: Discovery and Mechanistic Insights
Source: Cancers (Basel). 2026 Jan 2;18(1):162. doi: 10.3390/cancers18010162 (PMC12784890; doi:10.3390/cancers18010162)
Supplement: Supplementary file 1 [file cancers-18-00162-s001.zip]

Archive with 1 entries (1 files):
- cancers-4069284-supplementary.pdf
